# Supplementary material for: Data Mining and in Silico Analysis of Ethiopian Traditional Medicine: Unveiling the Therapeutic Potential of Rumex abyssinicus Jacq
Source: Cell Biochem Biophys. 2024 Aug 17;83(1):467–88. doi: 10.1007/s12013-024-01478-4 (PMC11870893; doi:10.1007/s12013-024-01478-4)
Supplement: Supplementary file 1 — Supplementary Table S1 [file 12013_2024_1478_MOESM1_ESM.xlsx]

## Sheet: Sheet1
Data Mining and In Silico Analysis of Ethiopian Traditional Medicine: Unveiling the Wound Healing Potential of Rumex abyssinicus Jacq Lemessa Etana Bultum1,2,3*, Gwangmin Kim1,2 , Seon-Woo Lee 3, and Doheon Lee1,2* 1Department of Bio and Brain Engineering, Korea Advanced Institute of Science and Technology (KAIST), 291Daehak-ro, Daejeon 34141, South Korea. 2Bio-Synergy Research Center, 291Daehak-…
Disease	Medicinal material	Support (%)	Confidence (%)	Lift
Wound	Rumex abyssinicus Jacq.	1.39	17.95	5.33
Wound	Conyza steudelii Sch.-Bip. ex A. Rich.	1.19	15.38	5.55
Wound	Plumbago zeylanica L.	0.99	12.82	2.02
Wound	Calpurnia aurea (Ait.) Benth.	0.79	10.26	2.35
Mental illness	Clerodendrum myricoides (Hochst.) R. Br. ex Vatke	1.58	29.63	3.48
Mental illness	Ruta chalepensis L.	1.19	22.22	3.87
Mental illness	Clausena anisata (Willd.) Benth.	0.79	14.81	4.68
Mental illness	Trigonella foenum-graecum L.	0.59	11.11	7.01
Mental illness	Cannabis sativa L.	0.59	11.11	5.1
Mental illness	Withania somnifera (L.) Dunal	0.59	11.11	2.81
Mental illness	Gladiolus psittacinus Hook.	0.59	11.11	3.74
Mental illness	Verbena officinalis L.	0.59	11.11	2.95
Mental illness	Lepidium sativum L.	0.59	11.11	2.95
Mental illness	Asparagus africanus Lam.	0.59	11.11	2.44
Mental illness	Securidaca longepedunculata Fresen.	0.59	11.11	2.44
Mental illness	Capparis tomentosa Lam.	0.59	11.11	2.67
Mental illness	Adhatoda schimperiana (Hochst.) Nees.	0.59	11.11	2.34
Mental illness	Myrrh (Commiphora cf. crenulata or other C. spp.)	0.59	11.11	2.08
Mental illness	Cucumis ficifolius A. Rich.	0.59	11.11	1.22
Sexual stimulation (aphrodisiacs)	Tragia pungens (Forssk.) Muell. Arg.	1.19	33.33	28.06
Sexual stimulation (aphrodisiacs)	Asparagus africanus Lam.	0.99	27.78	23.38
Sexual stimulation (aphrodisiacs)	Ferula communis L.	0.99	27.78	9.35
Sexual stimulation (aphrodisiacs)	Thalictrum rhynchocarpum Dill. & A. Rich.	0.79	22.22	4.32
Sexual stimulation (aphrodisiacs)	Phoenix reclinata Jacq.	0.59	16.67	7.65
Sexual stimulation (aphrodisiacs)	Sida cuneifolia Roxb.	0.59	16.67	7.01
Sexual stimulation (aphrodisiacs)	Olea europaea L. subsp. africana (Mill.) P.S. Green	0.59	16.67	6.47
Sexual stimulation (aphrodisiacs)	Gladiolus psittacinus Hook.	0.59	16.67	5.61
Sexual stimulation (aphrodisiacs)	Cucumis ficifolius A. Rich.	0.59	16.67	1.83
Sexual stimulation (aphrodisiacs)	Habenaria sp.	0.4	11.11	28.06
Sexual stimulation (aphrodisiacs)	Sida cuneifolia Roxb. or Sida ovata Forssk.	0.4	11.11	9.35
Sexual stimulation (aphrodisiacs)	Tragia pungens (Forssk.) Muell. Arg.	0.4	11.11	8.02
Sexual stimulation (aphrodisiacs)	Catha edulis (Vahl) Forssk. ex Endl.	0.4	11.11	9.35
Sexual stimulation (aphrodisiacs)	Stylochiton kerensis N.E. Brown	0.4	11.11	6.23
Sexual stimulation (aphrodisiacs)	Cannabis sativa L.	0.4	11.11	5.1
Sexual stimulation (aphrodisiacs)	Zehneria scabra (L.f.) Sonder	0.4	11.11	2.67
Sexual stimulation (aphrodisiacs)	Clerodendrum myricoides (Hochst.) R. Br. ex Vatke	0.4	11.11	1.3
Eye disease	Hagenia abyssinica (Bruce) J.F. Gmel.	0.59	18.75	7.28
Eye disease	Premna schimperi Engl.	0.4	12.5	9.02
Eye disease	Artemisia afra Jacq. ex Willd.	0.4	12.5	7.89
Eye disease	Vitis vinifera L.	0.4	12.5	5.74
Eye disease	Solanum marginatum L.f.	0.4	12.5	5.26
Rabies	Cucumis ficifolius A. Rich.	1.39	43.75	4.8
Rabies	Phytolacca dodecandra L'Herit.	0.99	31.25	10.52
Rabies	Cyphostemma junceum (Webb) Descoings ex Wild & Drummond	0.79	25	10.52
Rabies	Solanum cf. adoens Hochst.	0.79	25	4.86
Rabies	Adhatoda schimperiana (Hochst.) Nees.	0.59	18.75	3.95
Rabies	Sida cuneifolia Roxb. or Sida ovata Forssk.	0.4	12.5	10.52
Rabies	Senecio myriocephalus Sch. Bip. ex A.Rich.	0.4	12.5	7.01
Rabies	Vitis vinifera L.	0.4	12.5	5.74
Rabies	Kalanchoe petitiana A. Rich.	0.4	12.5	5.74
Rabies	Mandragora officinarum/Luffa aegyptica	0.4	12.5	4.86
Frequent miscarriage	Osyris quadripartita Decn.	0.59	18.75	5.57
Frequent miscarriage	Clutia abyssinica Jaub. & Spach.	0.59	18.75	6.31
Frequent miscarriage	Solanum cf. adoens Hochst.	0.59	18.75	3.64
Frequent miscarriage	Cucumis ficifolius A. Rich.	0.59	18.75	2.06
Frequent miscarriage	Periploca linearifolia A. Rich. & Quart.-Dill.	0.4	12.5	10.52
Frequent miscarriage	Aloe sp.	0.4	12.5	6.31
Frequent miscarriage	Rumex nervosus Vahl	0.4	12.5	4.86
Leprosy	Plumbago zeylanica L.	0.99	33.33	5.26
Leprosy	Withania somnifera (L.) Dunal	0.59	20	5.05
Leprosy	Euclea schimperi (DC.) Dandy	0.59	20	5.61
Leprosy	Capparis tomentosa Lam.	0.59	20	4.81
Leprosy	Sylvicapra grimmia	0.4	13.33	16.83
Leprosy	Maesa lanceolata Forssk.	0.4	13.33	22.44
Leprosy	Ranunculus multifidus Forssk.	0.4	13.33	22.44
Leprosy	Olea europaea L. subsp. africana (Mill.) P.S. Green	0.4	13.33	5.18
Leprosy	Osyris quadripartita Decn.	0.4	13.33	3.96
Leprosy	Clematis simensis Fresen.	0.4	13.33	5.18
Leprosy	Brucea antidysenterica J.F. Mill.	0.4	13.33	3.96
Leprosy	Rumex abyssinicus Jacq	0.4	13.33	3.54
Leprosy	Jasminum floribundum R. Br. ex Fresen.	0.4	13.33	3.06
Leprosy	Acokanthera schimperi (DC.) Oliv.	0.4	13.33	3.21
Leprosy	Cucumis ficifolius A. Rich.	0.4	13.33	1.46
Eczema	Hagenia abyssinica (Bruce) J.F. Gmel.	0.59	21.43	8.32
Eczema	Cucumis ficifolius A. Rich.	0.59	21.43	2.35
Eczema	Lichen	0.4	14.29	14.43
Eczema	Gossypium barbadens L.	0.4	14.29	12.02
Eczema	Mandragora officinarum/Luffa aegyptica	0.4	14.29	5.55
Eczema	Zehneria scabra (L.f.) Sonder	0.4	14.29	3.44
Menorrhagia	Brassica nigra L.	0.59	21.43	12.02
Menorrhagia	Protea gaguedi Gmel.	0.4	14.29	36.07
Menorrhagia	Cordia africana Lam.	0.4	14.29	10.31
Menorrhagia	Nigella sativa L.	0.4	14.29	6.56
Menorrhagia	Achyranthes aspera L.	0.4	14.29	3.61
Menorrhagia	Asparagus africanus Lam.	0.4	14.29	3.14
Malaria	Dodonaea viscosa (L.) Jack.	0.59	25	15.78
Malaria	Ekebergia capensis Sparm.	0.4	16.67	12.02
Malaria	Kanahia laniflora (Forssk.) R. Br.	0.4	16.67	7.65
Malaria	Jasminum floribundum R. Br. ex Fresen.	0.4	16.67	3.83
Malaria	Solanum cf. adoens Hochst.	0.4	16.67	3.24
Malaria	Clerodendrum myricoides (Hochst.) R. Br. ex Vatke	0.4	16.67	1.96
Epidemic	Ekebergia capensis Sparm.	0.59	25	18.04
Epidemic	Coccinia abyssinica / Cucurbita pepo	0.4	16.67	9.35
Epidemic	Stephania abyssinica (Dill. & A. Rich.) Walp.	0.4	16.67	7.65
Epidemic	Brucea antidysenterica J.F. Mill.	0.4	16.67	4.95
Epidemic	Clausena anisata (Willd.) Benth.	0.4	16.67	5.26
Epidemic	Thalictrum rhynchocarpum Dill. & A. Rich.	0.4	16.67	3.24
Epidemic	Croton macrostachyus Del.	0.4	16.67	2.48
Rectal prolapse	Brucea antidysenterica J.F. Mill.	0.59	27.27	8.1
Rectal prolapse	Croton macrostachyus Del.	0.59	27.27	4.05
Rectal prolapse	Af goma	0.4	18.18	18.36
Rectal prolapse	Euclea schimperi (DC.) Dandy	0.4	18.18	5.1
Rectal prolapse	Myrrh (Commiphora cf. crenulata or other C. spp.)	0.4	18.18	3.4
Rectal prolapse	Clerodendrum myricoides (Hochst.) R. Br. ex Vatke	0.4	18.18	2.14
Syphilis	Conyza steudelii Sch.-Bip. ex A. Rich.	0.79	36.36	12.24
Syphilis	Cucumis ficifolius A. Rich.	0.59	27.27	2.99
Syphilis	Cussonia ostinii Chiov.	0.4	18.18	22.95
Syphilis	Vitis vinifera L.	0.4	18.18	8.35
Syphilis	Phytolacca dodecandra L'Herit.	0.4	18.18	6.12
Rheumatic pain	Clerodendrum myricoides (Hochst.) R. Br. ex Vatke	0.59	27.27	3.2
Rheumatic pain	Tragia pungens (Forssk) Muell. Arg.	0.4	18.18	13.12
Rheumatic pain	Otostegia integrifolia Benth.	0.4	18.18	8.35
Rheumatic pain	Osyris quadripartita Decn.	0.4	18.18	5.4
Rheumatic pain	Achyranthes aspera L.	0.4	18.18	4.59
Rheumatic pain	Jasminum floribundum R. Br. ex Fresen.	0.4	18.18	4.17
Sorcery poisoning (stomach infection)	Verbena officinalis L.	0.79	36.36	9.67
Sorcery poisoning (stomach infection)	Achyranthes aspera L.	0.59	27.27	6.89
Sorcery poisoning (stomach infection)	Sida cuneifolia Roxb.	0.4	18.18	7.65
Sorcery poisoning (stomach infection)	Jasminum floribundum R. Br. ex Fresen.	0.4	18.18	4.17
Sorcery poisoning (stomach infection)	Asparagus africanus Lam.	0.4	18.18	3.99
Sorcery poisoning (stomach infection)	Thalictrum rhynchocarpum Dill. & A. Rich.	0.4	18.18	3.53
Migraine	Salvia nilotica Juss. ex Jacq.	0.79	44.44	22.44
Migraine	Echinops sp.	0.4	22.22	10.2
Migraine	Clerodendrum myricoides (Hochst.) R. Br. ex Vatke	0.4	22.22	2.61
Epilepsy	Myrrh (Commiphora cf. crenulata or other C. spp.)	0.59	37.5	7.01
Epilepsy	Brassica oleracea L. cf. var. capitata	0.4	25	63.13
Epilepsy	Adhatoda schimperiana (Hochst) Nees.	0.4	25	5.26
Hemorrhoid	Clematis simensis Fresen.	0.79	50	19.42
Hemorrhoid	Euphorbia abyssinica Gmel.	0.4	25	10.52
Hemorrhoid	Rumex steudelii Hochst. ex A. Br.	0.4	25	9.71
Cough	Rubia cordifolia L.	0.4	25	10.52
Cough	Calpurnia aurea (Ait.) Benth.	0.4	25	5.74
Ascaris	Rumex nervosus Vahl	0.4	33.33	12.95
Ascaris	Rumex abyssinicus Jacq	0.4	33.33	8.86
Ascaris	Croton macrostachyus Del.	0.4	33.33	4.95
Deafness	Millettia ferruginea (Hochst.) Bak.	0.006	0.59	0.5
Deafness	Myrica salicifolia Hochst. ex A. Rich.	0.004	0.4	0.33
Hematuria	Artemisia afra Jacq. ex Willd.	0.004	0.4	1
Hematuria	Anethum graveolens L.	0.004	0.4	1
Hemorrhoid	Clematis simensis Fresen.	0.008	0.79	0.5
Hemorrhoid	Euphorbia abyssinica Gmel.	0.004	0.4	0.25
Hemorrhoid	Rumex steudelii Hochst. ex A. Br.	0.004	0.4	0.25
Headache	Gladiolus psittacinus Hook.	0.004	0.4	0.4
Headache	Myrrh (Commiphora cf. crenulata or other C. spp.)	0.004	0.4	0.4
Infertility	Securidaca longepedunculata Fresen.	0.004	0.4	0.29
Infertility	Verbascum sinaiticum Benth.	0.004	0.4	0.29
Measles	Clausena anisata (Willd.) Benth.	0.004	0.4	0.5
Measles	Clerodendrum myricoides (Hochst.) R. Br. ex Vatke	0.004	0.4	0.5
Oxytocics	Rumex steudelii Hochst. ex A. Br.	0.004	0.4	0.25
Oxytocics	Achyranthes aspera L.	0.004	0.4	0.25
Relapsing fever	Dovyalis abyssinica (A. Rich.) Warburg	0.004	0.4	0.4
Relapsing fever	Urtica simensis Hochst. ex Steud.	0.004	0.4	0.4
Relapsing fever	Coccinia abyssinica / Cucurbita pepo	0.004	0.4	0.4
Relapsing fever	Clausena anisata (Willd.) Benth.	0.004	0.4	0.4
Relapsing fever	Zehneria scabra (L.f.) Sonder	0.004	0.4	0.4
Scabies	Brassica nigra L. sensu lato	0.004	0.4	0.5
Scabies	Euclea schimperi (DC.) Dandy	0.004	0.4	0.5
Scabies	Securidaca longepedunculata Fresen.	0.004	0.4	0.5
Scabies	Myrrh (Commiphora cf. crenulata or other C. spp.)	0.004	0.4	0.5
Scabies	Plumbago zeylanica L.	0.004	0.4	0.5
Snake bite	Carissa edulis (Forssk.) Vahl	0.006	0.59	0.6
Snake bite	Plumbago zeylanica L.	0.006	0.59	0.6
Snake bite	Cardiospermum halicacabum L.	0.004	0.4	0.4
Snake bite	Calpurnia aurea (Ait.) Benth.	0.004	0.4	0.4
Vitiligo	Osyris quadripartita Decn.	0.006	0.59	0.5
Vitiligo	Hagenia abyssinica (Bruce) J.F. Gme	0.004	0.4	0.33
